# Supplementary material for: Accelerating the discovery of rare tree species in Amazonian forests: integrating long monitoring tree plot data with metabolomics and phylogenetics for the description of a new species in the hyperdiverse genus Inga Mill
Source: PeerJ. 2022 Aug 29;10:e13767. doi: 10.7717/peerj.13767 (PMC9435521; doi:10.7717/peerj.13767)
Supplement: Supplemental Information 2 [file peerj-10-13767-s002.txt]

(Inga T88:2.782286, (Inga T51:2.019503)100:0.762783, (Inga auristellae:1.612456,((Inga cylindrica:1.191108,Inga coruscans:1.191108)87:0.16012,Inga coleyi:1.351228)100:0.261229)99:0.198064,((Inga nouragensis:1.424635,Inga M18:1.424634)97:0.22821,Inga cordatoalata:1.652844)97:0.157677)97:0.208982);
